# Supplementary material for: Genome Organization and Gene Expression Shape the Transposable Element Distribution in the Drosophila melanogaster Euchromatin
Source: PLoS Genet. 2007 Nov 30;3(11):e210. doi: 10.1371/journal.pgen.0030210 (PMC2098804; doi:10.1371/journal.pgen.0030210)
Supplement: Table S2 — (24 KB XLS) [file pgen.0030210.st002.xls]

## Sheet: Table S2
TOTAL EUCHROMATIN
					germline-		soma-		unknown-
			all		expressed		expressed		expressed		all		germline		soma
class	all		genes		genes		genes		genes		intergenic regions		intergenic regions		intergenic regions
All TEs	1770	2.85876	742	2.55391	100	3.07	159	2.86792	483	2.34369	1228	2.57736	370	3.37297	858	2.23427
TRANSCRIPTIONAL TERRITORIES
					germline-		soma-		unknown-
			all		expressed		expressed		expressed		all		germline		soma
class	all		genes		genes		genes		genes		intergenic regions		intergenic regions		intergenic regions
INE	210	1.8381	68	1.76471	18	2.77778	12	1.5	38	1.36842	156	1.70513	67	1.91045	89	1.55056
IR	130	1.35385	42	1.57143	3	4.66667	10	1.2	29	1.37931	89	1.23595	32	1.4375	57	1.12281
Retroviral	129	1.34884	47	1	8	0.375	8	1.5	31	1.03226	85	1.49412	33	1.42424	52	1.53846
non-LTR	127	1.31496	45	1.15556	9	1.11111	11	1.27273	25	1.12	85	1.35294	29	1.31035	56	1.375
Foldback	10	1.1	7	1.14286	2	1	2	1.5	3	1	3	1	0	0	3	1
MITE	6	1	3	1	3	1	0	0	0	0	3	1	2	1	1	1
NON-TRANSCRIPTIONAL TERRITORIES
					germline-		soma-		unknown-
			all		expressed		expressed		expressed		all		germline		soma
class	all		genes		genes		genes		genes		intergenic regions		intergenic regions		intergenic regions
INE	650	2.51846	272	2.73529	38	2.84211	67	2.9403	167	2.62874	463	1.92873	129	2.16279	334	1.83832
IR	385	1.97662	140	2.18571	17	2.41176	37	2.02703	86	2.2093	265	1.71698	78	2.4359	187	1.41711
Retroviral	435	1.90345	201	1.00497	26	1.11539	50	0.96	125	1	264	2.37121	83	3.6988	181	1.76243
non-LTR	444	1.7973	194	1.52577	22	1.86364	45	1.42222	127	1.50394	276	1.81884	72	2.65278	204	1.52451
Foldback	58	1.10345	33	1.09091	4	1	8	1	21	1.14286	26	1.07692	8	1.25	18	1
MITE	48	1.08333	15	1	2	1	5	1	8	1	34	1.08824	10	1	24	1.125
