# Supplementary material for: Genome Organization and Gene Expression Shape the Transposable Element Distribution in the Drosophila melanogaster Euchromatin
Source: PLoS Genet. 2007 Nov 30;3(11):e210. doi: 10.1371/journal.pgen.0030210 (PMC2098804; doi:10.1371/journal.pgen.0030210)
Supplement: Table S3 — (26 KB XLS) [file pgen.0030210.st003.xls]

## Sheet: Table S3
TRANSCRIPTIONAL TERRITORIES
					germline-		soma-		unknown-
			all		expressed		expressed		expressed		all		germline		soma
Class	all		genes		genes		genes		genes		intergenic regions		intergenic regions		intergenic regions
INE	386	(42%)	120	(40.5%)	50	(61%)	18	(30.5%)	52	(33.5%)	266	(42.6%)	128	(49%)	138	(38%)
IR	176	(19.1%)	66	(22.3%)	14	(17.1%)	12	(20.3%)	40	(25.8%)	110	(17.6%)	46	(17.6%)	64	(17.6%)
Retroviral	174	(18.9%)	47	(15.9%)	3	(3.7%)	12	(20.3%)	32	(20.6%)	127	(20.4%)	47	(18%)	80	(22%)
non-LTR	167	(18.2%)	52	(17.6%)	10	(12.2%)	14	(23.7%)	28	(18.1%)	115	(18.4%)	38	(14.6%)	77	(21.2%)
Foldback	11	(1.2%)	8	(2.7%)	2	(2.4%)	3	(5.1%)	3	(1.9%)	3	(0.5%)	0	(0%)	3	(0.8%)
MITE	6	(0.7%)	3	(1%)	3	(3.7%)	0	(0%)	0	(0%)	3	(0.5%)	2	(0.8%)	1	(0.3%)
Total	920		296		82		59		155		624		261		363
NON-TRANSCRIPTIONAL TERRITORIES
					germline-		soma-		unknown-
			all		expressed		expressed		expressed		all		germline		soma
Class	all		genes		genes		genes		genes		intergenic regions		intergenic regions		intergenic regions
INE	1637	(39.5%)	744	(46.5%)	108	(48%)	197	(49.6%)	439	(44.9%)	893	(35.1%)	279	(28.3%)	614	(39.5%)
IR	761	(18.4%)	306	(19.1%)	41	(18.2%)	75	(18.9%)	190	(19.4%)	455	(17.9%)	190	(19.3%)	265	(17.1%)
Retroviral	828	(20%)	202	(12.6%)	29	(12.9%)	48	(12.1%)	125	(12.8%)	626	(24.6%)	307	(31.1%)	319	(20.5%)
non-LTR	798	(19.3%)	296	(18.5%)	41	(18.2%)	64	(16.1%)	191	(19.5%)	502	(19.8%)	191	(19.4%)	311	(20%)
Foldback	64	(1.5%)	36	(2.3%)	4	(1.8%)	8	(2%)	24	(2.5%)	28	(1.1%)	10	(1%)	18	(1.2%)
MITE	52	(1.3%)	15	(0.9%)	2	(0.9%)	5	(1.3%)	8	(0.8%)	37	(1.5%)	10	(1%)	27	(1.7%)
Total	4140		1599		225		397		977		2541		987		1554
