# Supplementary material for: Genome Organization and Gene Expression Shape the Transposable Element Distribution in the Drosophila melanogaster Euchromatin
Source: PLoS Genet. 2007 Nov 30;3(11):e210. doi: 10.1371/journal.pgen.0030210 (PMC2098804; doi:10.1371/journal.pgen.0030210)
Supplement: Table S5 — (20 KB XLS) [file pgen.0030210.st005.xls]

## Sheet: Table S5
Factors (per transcriptional territory)	df	Coefficient sign	F	p(F)	Variance explained		Median of the 500 F values generated by random sampling of non-transcriptional territories	95% of F-values generated by random sampling of non-transcriptional territories lower than
recombination (mean)	1	-	132.478	<0.001	0.275		103.563	119.445
intergenic region or (introns + UTRs) length (sum)	1	+	76.4854	<0.001	0.159		59.3411	69.8881
proportion of conserved sequence (mean)	1	-	54.3427	<0.001	0.113		43.1345	50.3118
X vs autosomes	1	-	9.6101	<0.001	0.02		7.55654	11.6184
proportion of germline-expressed genes	1	+	21.4523	<0.001	0.045		2.0249	16.6028
proportion of stretches of 3 genes expressed in the same tissue	1	-	8.6014	<0.01	0.018		2.17991	14.851
Total	211				0.63
