# Supplementary material for: Genome Organization and Gene Expression Shape the Transposable Element Distribution in the Drosophila melanogaster Euchromatin
Source: PLoS Genet. 2007 Nov 30;3(11):e210. doi: 10.1371/journal.pgen.0030210 (PMC2098804; doi:10.1371/journal.pgen.0030210)
Supplement: Table S6 — (17 KB XLS) [file pgen.0030210.st006.xls]

## Sheet: Table S6
Factors	df	Coefficient sign	F	p(F)	Variance explained
recombination	1	-	1254.85	<0.001	0.173979
intergenic region or (introns + UTRs) length	1	+	1130.08	<0.001	0.156608
proportion of conserved sequence	1	-	136.861	<0.001	0.0189682
X vs autosomes	1	-	21.7219	<0.001	0.003
germline- vs soma-expressed genes	1	-	2.5075	0.11	<0.1%
transcriptional vs non-transcriptional territories	1	+	35.4481	<0.001	0.005
intergenes vs genes	1	-	33.8649	<0.001	0.005
germline vs soma : transcriptional vs non-transcriptional territories	1	(+)	4.7813	<0.05	<0.1%
germline vs soma : intergenes vs genes	1	(-)	19.6399	<0.001	0.003
intergenes vs genes : transcriptional vs non-transcriptional territories	1	(-)	3.941	<0.05	<0.1%
germline vs soma : transcriptional vs non-transcriptional territories : intergenes vs genes	1	+	8.8377	<0.01	0.001
Total	15674				0.366555
