# Supplementary material for: Genome Organization and Gene Expression Shape the Transposable Element Distribution in the Drosophila melanogaster Euchromatin
Source: PLoS Genet. 2007 Nov 30;3(11):e210. doi: 10.1371/journal.pgen.0030210 (PMC2098804; doi:10.1371/journal.pgen.0030210)
Supplement: Table S8 — GLM analysis with levels of expression in ovary and testis, see Text S1 and Table S7 for details. (21 KB XLS) [file pgen.0030210.st008.xls]

## Sheet: Table S8
	Factors	df	Coefficient sign	F	p(F)	Variance explained
a)	recombination	1	-	1774.9	<0.001	0.173
b)	intergenic or (introns + UTRs) length	1	+	1379.3	<0.001	0.134
c)	proportion of conserved sequences	1	-	151.2	<0.001	0.015
d)	X vs autosomes	1	-	29.8	<0.001	0.003
e)	intergenic regions vs genes	1	-	163.8	<0.001	0.016
f)	level of ovary expression in the neighborhood	1	+	695.5	<0.001	0.024
g)	level of testis expression	1	(-)	12.2	<0.05	0.001
h)	level of soma expression in the neighborhood	1	-	11.3	<0.05	0.001
i)	level of testis expression in the neighborhood	1	+	5.5	0.16	0
j)	intergenic regions vs genes : level of ovary expression in the neighborhood	1	+	187.3	<0.001	0.006
k)	intergenic regions vs genes : level of testis expression	1	-	76.9	<0.001	0.003
l)	intergenic regions vs genes : level of testis expression in the neighborhood	1	-	24.4	<0.01	0
	Total	22275				0.375
