# Supplementary material for: Genome Organization and Gene Expression Shape the Transposable Element Distribution in the Drosophila melanogaster Euchromatin
Source: PLoS Genet. 2007 Nov 30;3(11):e210. doi: 10.1371/journal.pgen.0030210 (PMC2098804; doi:10.1371/journal.pgen.0030210)
Supplement: Table S9 — Probability for a focal gene to have a least one germline- or soma-expressed gene between the two flanking neighbors. (19 KB XLS) [file pgen.0030210.st009.xls]

## Sheet: Table S9
	Expression of flanking genes in
	transcriptional			non-transcriptional
Focal gene	germline	soma		germline	soma
germline-expressed gene	0.734	0.585		0.702	0.674
soma-expressed gene	0.515	0.771		0.603	0.728
