# Supplementary material for: Genome Organization and Gene Expression Shape the Transposable Element Distribution in the Drosophila melanogaster Euchromatin
Source: PLoS Genet. 2007 Nov 30;3(11):e210. doi: 10.1371/journal.pgen.0030210 (PMC2098804; doi:10.1371/journal.pgen.0030210)
Supplement: Table S10 — The standard deviance of gene expression is an indirect measure of the degree of soma- and germline-expressed gene admixture in transcriptional territories. The sum of the gene expression in ovary and testis (germline expression) explains more variance of TE insertions within transcriptional territories than the separated effects (ovary expression and testis expression). (19 KB XLS) [file pgen.0030210.st010.xls]

## Sheet: Table S10
	Factors (per transcriptional territory)	df	Coefficient sign	F	p(F)	Variance explained
a)	recombination (mean)	1	-	133.9	<0.001	0.275
b)	intergenic regions + introns + UTRs lengths	1	+	77.3	<0.001	0.159
c)	proportion of conserved sequences (mean)	1	-	55.2	<0.001	0.113
d)	X vs autosomes	1	-	9.7	<0.01	0.02
e)	heterogeneity of gene expression (SD of germline expression)	1	+	23.5	<0.001	0.048
f)	proportion of germline-expressed genes	1	+	7.2	<0.01	0.015
	Total	211				0.63
